# Supplementary material for: An Isospora Species (Apicomplexa: Eimeriidae) Identified From a Black‐Faced Cuckoo‐Shrike (Coracina novaehollandiae) (Gmelin, 1789) (Passeriformes: Campephagidae) in Western Australia
Source: Ecol Evol. 2025 Apr 28;15(4):e71298. doi: 10.1002/ece3.71298 (PMC12037227; doi:10.1002/ece3.71298)
Supplement: Supplementary file 1 — Data S1. [file ECE3-15-e71298-s003.xlsx]

## Sheet: MatrixOutput
Table 1s. Estimates of Evolutionary Divergence between 23 coccidian 18S rRNA Sequences
Name of the species	I. neochmiae KT224380	Isospora sp. KF648871	Isospora sp. KF648870	Isospora sp. KT184357	I. gryphoni KF854254	Isospora sp. MW667591	Isospora sp. MW649139	I. gryphoni AF080613.2	Isospora sp. AY331571	Caryospora sp. MN166361	Isospora sp. MW618926	Isospora sp. AB757862	Isospora sp. AY331569	Isospora sp. JX984669	Isospora sp. JX984668	Isospora sp. AB757860	I. manorinae KT224379	I. butcherae KY801685	I. phylidonyrisae MW422271	Toxoplasma gondii L24381	I. elloitae OR101127	I. serinuse KR477877.2	I. coracinae n. sp.
I. neochmiae KT224380
Isospora sp. KF648871	0.00413705
Isospora sp. KF648870	0	0.00413705
Isospora sp. KT184357	0.00413616	0.0066315	0.00413616
I. gryphoni KF854254	0.00413616	0.0066315	0.00413616	0
Isospora sp. MW667591	0.000825436	0.00496611	0.000825436	0.00330783	0.00330783
Isospora sp. MW649139	0.00248004	0.0066315	0.00248004	0.00331062	0.00331062	0.00165281
I. gryphoni AF080613.2	0.00413616	0.0066315	0.00413616	0	0	0.00330783	0.00331062
Isospora sp. AY331571	0.00165558	0.00581037	0.00165558	0.0058091	0.0058091	0.00248419	0.00414659	0.0058091
Caryospora sp. MN166361	0.00662588	0.0107964	0.00662588	0.0091274	0.0091274	0.00745659	0.00746291	0.0091274	0.00830882
Isospora sp. MW618926	0.00497609	0.00914781	0.00497609	0.00914582	0.00914582	0.00580738	0.00747796	0.00914582	0.00498022	0.0116543
Isospora sp. AB757862	0.00331062	0.00746925	0.00331062	0.00580429	0.00580429	0.00248214	0.00414316	0.00580429	0.00331336	0.00830193	0.00663922
Isospora sp. AY331569	0.00496504	0.00746291	0.00496504	0.0074613	0.0074613	0.00413616	0.00579937	0.0074613	0.00664119	0.0116283	0.00998058	0.00663568
Isospora sp. JX984669	0.00497609	0.00914781	0.00497609	0.00747796	0.00747796	0.00414536	0.00581231	0.00747796	0.00498022	0.0116543	0.00831605	0.00497609	0.00831161
Isospora sp. JX984668	0.00497609	0.00914781	0.00497609	0.00747796	0.00747796	0.00414536	0.00581231	0.00747796	0.00498022	0.0116543	0.00831605	0.00497609	0.00831161	0
Isospora sp. AB757860	0.00496924	0.00913516	0.00496924	0.00746763	0.00746763	0.00413965	0.00580429	0.00746763	0.00497336	0.00996894	0.00830455	0.00165142	0.00830012	0.00663922	0.00663922
I. manorinae KT224379	0.0108367	0.0150459	0.0108367	0.0116643	0.0116643	0.0116742	0.0133623	0.0116643	0.0108458	0.0158871	0.0142098	0.00914781	0.0158836	0.0142098	0.0142098	0.0108183
I. butcherae KY801685	0.0108494	0.0150636	0.0108494	0.0133551	0.0133551	0.0116879	0.013378	0.0133551	0.0125589	0.0150393	0.0159383	0.0142311	0.0159023	0.0159383	0.0159383	0.015916	0.0184935
I. phylidonyrisae MW422271	0.00998809	0.0141886	0.00998809	0.0125083	0.0125083	0.010824	0.0125083	0.0125083	0.00999641	0.0150282	0.0116643	0.00830373	0.015025	0.0133538	0.0133538	0.0099711	0.0108391	0.0193511
Toxoplasma gondii L24381	0.101716	0.10266	0.101716	0.100677	0.100677	0.10266	0.102759	0.100677	0.102753	0.101838	0.102561	0.101582	0.103704	0.103642	0.103642	0.103467	0.103753	0.109945	0.101801
I. elloitae OR101127	0.00247795	0.00662588	0.00247795	0.00330783	0.00330783	0.00330504	0.00330783	0.00330783	0.00414308	0.00745659	0.00747161	0.00579937	0.00745498	0.00747161	0.00747161	0.0074613	0.0116742	0.0133666	0.010824	0.100774
I. serinuse KR477877.2	0.0244458	0.0287399	0.0244458	0.0235745	0.0235745	0.0252973	0.0253192	0.0235745	0.0244664	0.0261208	0.0278944	0.0244035	0.0295886	0.0270253	0.0270253	0.0261039	0.0287306	0.030534	0.0278915	0.114694	0.0218949
I. coracinae n. sp.	0.015882	0.0184081	0.015882	0.0150282	0.0150282	0.0167235	0.0167379	0.0150282	0.0176105	0.0192512	0.0210048	0.0175655	0.0209572	0.0201469	0.0201469	0.0192512	0.0218382	0.0227273	0.0210026	0.108555	0.013361	0.0116893
