# Supplementary material for: An Isospora Species (Apicomplexa: Eimeriidae) Identified From a Black‐Faced Cuckoo‐Shrike (Coracina novaehollandiae) (Gmelin, 1789) (Passeriformes: Campephagidae) in Western Australia
Source: Ecol Evol. 2025 Apr 28;15(4):e71298. doi: 10.1002/ece3.71298 (PMC12037227; doi:10.1002/ece3.71298)
Supplement: Supplementary file 2 — Data S2. [file ECE3-15-e71298-s002.xlsx]

## Sheet: MatrixOutput
Tabe 2s. Estimates of Evolutionary Divergence between 43 coccidian 28S rRNA Sequences
Name of the species	Isospora manorinae KT224381	Isospora virescensae PQ108888	Isospora anthochaerae KF766053	Isospora lugensae MW776413	Isospora phylidonyrisae MW422270	Isospora coronoideae MK530654	Isospora sp. AY283851	Isospora sp. AY283839	Isospora sp. AY283868	Isospora sp. AY283862	Isospora sp. AY283844	Isospora sp. AY283845	Isospora sp. AY283855	Isospora sp. AY283854	Isospora sp. AY283853	Isospora sp. AY283865	Isospora sp. AY283856	Isospora sp. AY283867	Isospora sp. AY283860	Isospora sp. AY283859	Isospora sp. AY283864	Isospora sp. AY283848	Isospora sp. AY283849	Isospora sp. AY283870	Isospora sp. KT726931	Isospora sp. AY283843	Isospora sp. AY283841	Isospora sp. AY283869	Isospora neochmiae KT224382	Isospora sp. AY283846	Isospora sp. AY283858	Isospora sp. AY283861	Isospora sp. AY283852	Isospora sp. AY283850	Isospora sp. AY283863	Isospora butcherae KY801686	Isospora sp. AY283857	Isospora sp. AY283866	Isospora mayuri MW775029	Isospora lacazei MW775028	Isospora serinuse KR477878	Isospora coracinae n. sp.	T. gondii L25635
Isospora manorinae KT224381
Isospora virescensae PQ108888	0.00834615
Isospora anthochaerae KF766053	0.00988633	0.0106311
Isospora lugensae MW776413	0.00911338	0.00985826	0.00226484
Isospora phylidonyrisae MW422270	0.0161025	0.01841	0.0160955	0.0168704
Isospora coronoideae MK530654	0.0439536	0.0415256	0.0431354	0.0423492	0.0507331
Isospora sp. AY283851	0.0665062	0.0690006	0.0664432	0.067279	0.0744221	0.0826513
Isospora sp. AY283839	0.0739394	0.0747992	0.0738691	0.0730632	0.0819513	0.0918299	0.0261695
Isospora sp. AY283868	0.0656559	0.0664446	0.0638987	0.0647313	0.0718327	0.0825862	0.0192366	0.0254233
Isospora sp. AY283862	0.068292	0.0674381	0.0682271	0.0690662	0.0745118	0.0844351	0.0271328	0.0270818	0.0122016
Isospora sp. AY283844	0.0748847	0.0756761	0.0730948	0.073937	0.0811719	0.0900987	0.0286481	0.0333056	0.0206841	0.0230575
Isospora sp. AY283845	0.0732832	0.074075	0.071497	0.0723384	0.0795583	0.0893238	0.0270721	0.032529	0.0191327	0.023047	0.00834338
Isospora sp. AY283855	0.0674132	0.0699127	0.0673493	0.0681869	0.0770874	0.0895948	0.0247666	0.0278656	0.0129688	0.0192026	0.0277787	0.027766
Isospora sp. AY283854	0.0707124	0.0732194	0.0706452	0.0714856	0.0786915	0.0921294	0.027102	0.0333374	0.015265	0.0207343	0.0293155	0.029302	0.0160344
Isospora sp. AY283853	0.0726072	0.0751267	0.0725379	0.0733826	0.0823913	0.0914742	0.0279217	0.0278381	0.0153071	0.0215584	0.0286033	0.0270059	0.0161248	0.023085
Isospora sp. AY283865	0.0713096	0.0755045	0.0712413	0.072089	0.0793625	0.0860186	0.0304558	0.0351808	0.0200973	0.028036	0.0359312	0.0359145	0.0217183	0.0295733	0.0232901
Isospora sp. AY283856	0.0680002	0.0704926	0.0679359	0.0687712	0.0776499	0.0849691	0.0231418	0.0270129	0.0129619	0.0191922	0.0245592	0.025339	0.0137688	0.0199343	0.0176607	0.0232614
Isospora sp. AY283867	0.0714547	0.0723116	0.0713868	0.0722268	0.0811778	0.0885249	0.0278437	0.0270395	0.0175826	0.0207594	0.0292407	0.0300248	0.0184067	0.0238132	0.0215219	0.0271661	0.0068249
Isospora sp. AY283860	0.0680002	0.0704926	0.0679359	0.0671339	0.0776499	0.0849691	0.0215726	0.024644	0.0129619	0.0191922	0.0230116	0.0237902	0.0137688	0.0207157	0.0176607	0.0232614	0.00530252	0.00987323
Isospora sp. AY283859	0.0687878	0.0712807	0.0687227	0.0679209	0.0784443	0.0849292	0.0231161	0.0246331	0.0144884	0.0207299	0.0261199	0.0269012	0.0153004	0.0222527	0.0191985	0.0248149	0.00682421	0.0114034	0.00302092
Isospora sp. AY283864	0.0696329	0.0721286	0.069567	0.0687646	0.0793054	0.0849612	0.0246602	0.0261759	0.0129619	0.0191922	0.024548	0.0269131	0.0137688	0.0207157	0.0161019	0.0232614	0.00530712	0.00988181	0.00454175	0.00453979
Isospora sp. AY283848	0.0671029	0.0695904	0.0670395	0.0678731	0.0767284	0.085701	0.0215487	0.0246166	0.0129476	0.019171	0.0245536	0.0253332	0.0137537	0.0206928	0.0176412	0.0216744	0.00530134	0.00987101	0.00453682	0.00453486	0.00453682
Isospora sp. AY283849	0.0631599	0.0640071	0.0631003	0.0639325	0.0727493	0.0817254	0.0185006	0.0184865	0.0114579	0.0161423	0.0215361	0.0223161	0.0122615	0.0192166	0.0161547	0.0201863	0.00532203	0.00761654	0.00531853	0.00531622	0.00531853	0.0022744
Isospora sp. AY283870	0.0695582	0.072051	0.0694925	0.070328	0.079219	0.0882015	0.0246873	0.0277614	0.0160329	0.0222926	0.0276901	0.0284731	0.0168509	0.0238163	0.0199586	0.0240166	0.00835074	0.00987101	0.00757954	0.00757626	0.00757954	0.00453783	0.00531972
Isospora sp. KT726931	0.0926914	0.0952801	0.0909095	0.0917779	0.102872	0.112116	0.0466438	0.0506122	0.0391468	0.0449299	0.0496531	0.0504664	0.0392489	0.0456779	0.0433034	0.0460075	0.0311362	0.0326994	0.0303082	0.0302947	0.0303082	0.0271389	0.0280526	0.0223841
Isospora sp. AY283843	0.0662854	0.0687712	0.0662228	0.0670557	0.0758991	0.0848685	0.0207734	0.0238408	0.0121827	0.0183991	0.0237798	0.0245588	0.012986	0.019921	0.0168695	0.0208945	0.00454277	0.00910922	0.00377965	0.00377802	0.00377965	0.000754289	0.00151585	0.00377479	0.0263153
Isospora sp. AY283841	0.0679523	0.0695904	0.0670395	0.0678731	0.0767284	0.0848287	0.0223343	0.0254041	0.013719	0.0199521	0.025339	0.0261195	0.0145281	0.0214745	0.0184213	0.0209038	0.00606295	0.0106378	0.00529668	0.00529439	0.00529668	0.00226507	0.00303467	0.00529786	0.0279345	0.00150964
Isospora sp. AY283869	0.0679838	0.0696227	0.0670705	0.0679045	0.0767643	0.085701	0.0231108	0.0261811	0.0144851	0.0207252	0.026114	0.0253443	0.0152969	0.0222476	0.0191942	0.021684	0.00835062	0.0129392	0.00757943	0.00757615	0.00757943	0.00453776	0.00531964	0.00756965	0.0302676	0.00377473	0.00226263
Isospora neochmiae KT224382	0.0688363	0.0713311	0.0687712	0.0696073	0.0785004	0.0874929	0.0239092	0.0262047	0.0152652	0.0207438	0.0261374	0.0269193	0.0160805	0.0230417	0.0191857	0.0247982	0.00758951	0.0106332	0.00681973	0.00681678	0.00681973	0.00529557	0.00608135	0.0068123	0.0286796	0.00453783	0.00605635	0.00834151
Isospora sp. AY283846	0.0696073	0.0721019	0.0695414	0.0703776	0.0792756	0.0865961	0.0238932	0.0269647	0.0137221	0.0199566	0.0268955	0.0276774	0.0145314	0.0214794	0.0184255	0.0240328	0.00606431	0.0106402	0.00681525	0.0068123	0.00529786	0.00529211	0.00607734	0.00681678	0.0295097	0.00453486	0.00605238	0.00833603	0.00757626
Isospora sp. AY283858	0.0622164	0.0646939	0.0621578	0.0629876	0.0717732	0.08341	0.026253	0.0285461	0.0160362	0.0207299	0.0268688	0.0268565	0.0168397	0.0238004	0.0207458	0.0256202	0.0152719	0.0183642	0.0144851	0.0175614	0.0160326	0.016015	0.0160816	0.0191117	0.0415394	0.0152482	0.0167895	0.0175575	0.0183422	0.0167933
Isospora sp. AY283861	0.0640898	0.0648793	0.0623355	0.0631678	0.0711186	0.0800841	0.0334068	0.0382182	0.0285644	0.0333936	0.0348721	0.0317368	0.0341672	0.0364824	0.0382316	0.0376621	0.0341328	0.03889	0.0349181	0.0364739	0.0349181	0.034879	0.0302647	0.0364987	0.0597383	0.0340945	0.0340832	0.0340832	0.0364987	0.0341176	0.0348715
Isospora sp. AY283852	0.067456	0.0682467	0.0640508	0.0648855	0.0745315	0.081736	0.0334217	0.0381833	0.0285386	0.0317939	0.0301185	0.0285578	0.0341361	0.0317154	0.0365845	0.0376275	0.0325338	0.0372799	0.0333176	0.0348709	0.0333176	0.0332802	0.0294538	0.0348945	0.0555994	0.0324973	0.0324866	0.0324866	0.0348945	0.0325193	0.0348399	0.0114306
Isospora sp. AY283850	0.06836	0.0708661	0.0666503	0.0674888	0.0789385	0.0861495	0.0367876	0.0383752	0.0342334	0.0359315	0.0390286	0.0350293	0.0334721	0.0374212	0.0343153	0.0402517	0.0350607	0.0398414	0.0358498	0.0374125	0.0358498	0.0358093	0.031176	0.0382285	0.0582755	0.0350212	0.0350096	0.0350096	0.037438	0.0358337	0.0349824	0.0278752	0.0255197
Isospora sp. AY283863	0.0767989	0.0750691	0.0724824	0.0733265	0.081373	0.087825	0.0439923	0.0455997	0.0381943	0.0415371	0.0446403	0.0422358	0.0406712	0.0430206	0.0456168	0.0427144	0.0430687	0.0478948	0.0430291	0.0445985	0.0430291	0.0413944	0.0367612	0.0438339	0.0640794	0.0406021	0.0389709	0.0389709	0.044629	0.0430097	0.0437645	0.0341915	0.0294537	0.0184475
Isospora butcherae KY801686	0.0692081	0.0708578	0.0691422	0.069983	0.0780563	0.0818455	0.0341824	0.0389437	0.0316628	0.036512	0.0348842	0.0356527	0.0372855	0.0348526	0.0381334	0.0375987	0.0325091	0.0356798	0.03486	0.0348445	0.0332923	0.0332551	0.0294315	0.0356369	0.0596085	0.0324728	0.0324621	0.0324621	0.0356527	0.0340608	0.0379835	0.0285292	0.0277383	0.0318049	0.0397436
Isospora sp. AY283857	0.0698271	0.0723299	0.0681187	0.0689563	0.0786574	0.0858426	0.0373776	0.0405285	0.0317092	0.0373709	0.0428839	0.040456	0.0357649	0.0396941	0.0374	0.03524	0.0349113	0.039671	0.0340799	0.0356327	0.0340799	0.0324765	0.0302383	0.0356569	0.0587759	0.0316946	0.0316841	0.0316841	0.036442	0.0348485	0.0356645	0.035641	0.0348755	0.0333826	0.0373492	0.0372147
Isospora sp. AY283866	0.0548779	0.0556634	0.0540177	0.0539801	0.0643573	0.0741371	0.0263203	0.0341339	0.0184112	0.0247177	0.035694	0.0357017	0.0223441	0.0262473	0.0231467	0.0272493	0.0231088	0.0278038	0.0238857	0.0254295	0.0238857	0.0238591	0.0215936	0.0270036	0.0490417	0.0230831	0.0246464	0.0246464	0.0262249	0.0246521	0.0223419	0.0301587	0.0285705	0.0326522	0.0406306	0.0348911	0.0293976
Isospora mayuri MW775029	0.0924073	0.0906314	0.0921838	0.0930493	0.0997394	0.10914	0.059503	0.0601414	0.0575919	0.0602729	0.0650891	0.0658697	0.0600922	0.0576	0.0592636	0.0671824	0.0551157	0.0584698	0.0568006	0.0576318	0.059224	0.0575919	0.0513144	0.0600648	0.0843477	0.0567871	0.0575919	0.0567354	0.0592849	0.0600504	0.05999	0.0693417	0.0675837	0.0662055	0.0720654	0.0610389	0.0768348	0.0594344
Isospora lacazei MW775028	0.0964856	0.0946883	0.0962499	0.0971249	0.103913	0.113408	0.0656899	0.0671834	0.0628666	0.0655993	0.0704621	0.0712483	0.0654006	0.0628756	0.0680168	0.0717365	0.0603584	0.0637603	0.0620683	0.0629106	0.0645178	0.0628666	0.0565381	0.0653704	0.0891678	0.0620534	0.0628666	0.0619964	0.0645848	0.0653547	0.0636601	0.0747741	0.0729873	0.071615	0.0775476	0.0663693	0.0815256	0.0631147	0.00909884
Isospora serinuse KR477878	0.0603191	0.0610447	0.0577824	0.0569094	0.0689205	0.075465	0.0743587	0.0852825	0.0726096	0.0787119	0.0802232	0.0776699	0.0742473	0.0801988	0.079668	0.0782343	0.0749897	0.078497	0.0759258	0.0775854	0.0784453	0.0758716	0.0710158	0.0758716	0.0957885	0.0750431	0.0758104	0.0775038	0.0776409	0.0784159	0.0784058	0.0734084	0.0718456	0.0761361	0.0796558	0.0760728	0.076877	0.0641618	0.104607	0.110545
Isospora coracinae n. sp.	0.0789869	0.0823812	0.0799294	0.0790062	0.0879946	0.0937703	0.0785759	0.0931077	0.0795525	0.0883237	0.0906105	0.0881054	0.0777919	0.0819917	0.0841211	0.0810071	0.0793667	0.0829054	0.0803145	0.0786099	0.0819763	0.0760588	0.0745118	0.0785537	0.101327	0.0768899	0.0785831	0.0786201	0.0820043	0.0794431	0.0811767	0.0897145	0.0881465	0.0875188	0.0945974	0.0890021	0.0822511	0.0718213	0.112708	0.118757	0.0626731			0.0718213
T. gondii L25635	0.187107	0.18464	0.183856	0.184857	0.193211	0.198457	0.173	0.178845	0.177372	0.182611	0.171518	0.170863	0.17809	0.175603	0.173653	0.179362	0.179659	0.182377	0.176858	0.176766	0.177401	0.175694	0.174369	0.178205	0.193156	0.176625	0.177557	0.176519	0.176625	0.176766	0.183496	0.178248	0.174202	0.184131	0.181123	0.183782	0.183797	0.178154	0.182902	0.191304	0.199981	0.209458
