# Supplementary material for: An Isospora Species (Apicomplexa: Eimeriidae) Identified From a Black‐Faced Cuckoo‐Shrike (Coracina novaehollandiae) (Gmelin, 1789) (Passeriformes: Campephagidae) in Western Australia
Source: Ecol Evol. 2025 Apr 28;15(4):e71298. doi: 10.1002/ece3.71298 (PMC12037227; doi:10.1002/ece3.71298)
Supplement: Supplementary file 3 — Data S3. [file ECE3-15-e71298-s001.xlsx]

## Sheet: MatrixOutput
Table 3s. Estimates of Evolutionary Divergence between 33 coccidian COI Sequences
Name of the species	Isospora sp. OL999120	Isospora sp. OL999130	I. manorinae KT224377	Isospora sp. OL999225	Isospora sp. MH698554	I. mayuri MW775673	Isospora sp. OL999237	Isospora sp. MH698557	I. lunulatae MW774904	Isospora sp. OL999230	Isospora sp. JQ993711	Caryospora sp. MN167470	I. coronoideae MK867778	I. neochmiae KT224378	Isospora sp. OL999189	Isospora sp. MH698560	I. greineri KR108298	Isospora sp. KF648868	Isospora sp. OL999223	Isospora sp. MK573840	I. elloitae OR113750	Lankesterella sp.KT369006	I. serinuse KR477879	Isospora sp. OL999115	Isospora sp. OL999113	Isospora sp. OL999112	Isospora sp. OL999114	Isospora sp. MK573833	I. picoflavae NC 065382	I. phylidonyrisae MW423631	Isospora sp. MK573838	Isospora sp. MH698555	I. coracinae n. sp.
Isospora sp. OL999120
Isospora sp. OL999130	0.0193387
I. manorinae KT224377	0.0259306	0.0226047
Isospora sp. OL999225	0.0396458	0.036204	0.0361358
Isospora sp. MH698554	0.0314589	0.0347625	0.0278761	0.0180119
I. mayuri MW775673	0.048205	0.0445397	0.0480146	0.0377265	0.0263144
Isospora sp. OL999237	0.0396458	0.0395658	0.039491	0.00636512	0.0180119	0.0377265
Isospora sp. MH698557	0.0344457	0.0343768	0.0275694	0.0260272	0.0113277	0.0410642	0.0293328
I. lunulatae MW774904	0.00958188	0.0159957	0.0193387	0.0361994	0.0313916	0.044534	0.0395607	0.0343725
Isospora sp. OL999230	0.0430264	0.0429391	0.0428577	0.00956467	0.0213254	0.0410795	0.00316484	0.0326498	0.0429336
Isospora sp. JQ993711	0.048205	0.0479231	0.0514162	0.0410795	0.0263144	0.00316484	0.0410795	0.0410642	0.044534	0.0444439
Caryospora sp. MN167470	0.041251	0.0481189	0.04109	0.041424	0.0264765	0.0467943	0.0378882	0.0310516	0.0447153	0.0412563	0.0502271
I. coronoideae MK867778	0.0516208	0.0445397	0.0480146	0.0412457	0.0331445	0.00636512	0.0446244	0.0446075	0.044534	0.0480146	0.00956467	0.0538951
I. neochmiae KT224378	0.0516208	0.0445397	0.0480146	0.0395607	0.0297763	0.00636512	0.0429336	0.0412303	0.044534	0.0463181	0.00956467	0.0521638	0.00316484
Isospora sp. OL999189	0.0483039	0.0446302	0.0481127	0.0378024	0.0263671	0.00317085	0.0378024	0.0411471	0.0446244	0.0411625	0.00635299	0.0468908	0.00958304	0.00958304
Isospora sp. MH698560	0.0460312	0.0392487	0.0409969	0.0361267	0.0245985	0.0342566	0.039481	0.0309821	0.0409147	0.0428468	0.0342566	0.0448065	0.0377361	0.0377361	0.034325
I. greineri KR108298	0.0481127	0.0446244	0.0445397	0.0378072	0.0229409	0.00958188	0.0411677	0.039313	0.0446187	0.0445397	0.0127986	0.0467043	0.011232	0.0128481	0.0128233	0.0343207
Isospora sp. KF648868	0.0481127	0.0446244	0.0445397	0.0378072	0.0229409	0.00958188	0.0411677	0.039313	0.0446187	0.0445397	0.0127986	0.0467043	0.011232	0.0128481	0.0128233	0.0343207	0
Isospora sp. OL999223	0.0446302	0.0445397	0.0375852	0.0276336	0.0162632	0.0393225	0.0276336	0.0324559	0.044534	0.0309394	0.0426742	0.0430319	0.046224	0.046224	0.0394016	0.0444439	0.0394066	0.0394066
Isospora sp. MK573840	0.0350786	0.0333101	0.0247232	0.0181008	0.00655068	0.0332383	0.0197643	0.0163374	0.0333058	0.0231003	0.0349315	0.0283549	0.0384839	0.0350741	0.0333058	0.0298606	0.0298644	0.0298644	0.00322611
I. elloitae OR113750	0.00800848	0.0176792	0.0242378	0.0378786	0.0297127	0.0428468	0.0378786	0.0327067	0.00796348	0.0412457	0.0428468	0.0430209	0.046224	0.046224	0.0429336	0.0442649	0.0463121	0.0463121	0.0428468	0.0333058
Lankesterella sp.KT369006	0.116714	0.126815	0.126538	0.113426	0.0971362	0.11076	0.111286	0.109337	0.129042	0.115081	0.106997	0.115098	0.114536	0.112647	0.111014	0.115081	0.108414	0.108414	0.116966	0.103598	0.123262
I. serinuse KR477879	0.0551619	0.0550481	0.0428468	0.0466026	0.0399924	0.0567587	0.0466026	0.0480942	0.0550409	0.0500205	0.0602027	0.0567735	0.0602027	0.0567587	0.0568762	0.0588448	0.0603358	0.0603358	0.0531212	0.0402759	0.0533261	0.126777
Isospora sp. OL999115	0.0551619	0.0550481	0.0428468	0.0500205	0.0399924	0.0604535	0.0500205	0.0446983	0.0550409	0.0534501	0.0604535	0.05334	0.0639242	0.0604535	0.0605798	0.0519343	0.0603358	0.0603358	0.0584946	0.0386422	0.0533261	0.12076	0.0127755
Isospora sp. OL999113	0.050014	0.0499114	0.0378024	0.0466026	0.0382917	0.055269	0.0466026	0.0463948	0.049905	0.0500205	0.0587225	0.05334	0.0587225	0.0587225	0.0553837	0.0536576	0.0551619	0.0551619	0.05334	0.0420787	0.0481987	0.118853	0.0143852	0.00793313
Isospora sp. OL999112	0.050014	0.0499114	0.0378024	0.0466026	0.0382917	0.055269	0.0466026	0.0463948	0.049905	0.0500205	0.0587225	0.05334	0.0587225	0.0587225	0.0553837	0.0536576	0.0551619	0.0551619	0.05334	0.0420787	0.0481987	0.118853	0.0143852	0.00793313	0
Isospora sp. OL999114	0.0568837	0.0567661	0.044534	0.0517339	0.041696	0.0621874	0.0517339	0.0463948	0.0567587	0.0551692	0.0621874	0.0550553	0.0656639	0.0621874	0.0623176	0.0536576	0.0620661	0.0620661	0.0567735	0.0386422	0.0550409	0.118853	0.0143852	0.00158102	0.00952815	0.00952815
Isospora sp. MK573833	0.0480084	0.0445283	0.034385	0.0397212	0.0365197	0.0551547	0.0431084	0.0412303	0.0428358	0.0465074	0.0586006	0.0605958	0.0551547	0.0517204	0.055269	0.0410691	0.0516208	0.0516208	0.054942	0.0385629	0.0462122	0.13222	0.0278538	0.0278538	0.0261917	0.0261917	0.0295189
I. picoflavae NC 065382	0.0292199	0.0359104	0.0291085	0.0361313	0.0229837	0.0446187	0.0361313	0.030986	0.0325843	0.039486	0.0480084	0.0378834	0.0480084	0.0480084	0.0447095	0.0359777	0.0447153	0.0447153	0.0375804	0.028123	0.0309278	0.120481	0.0445283	0.0481065	0.0430153	0.0430153	0.0498093	0.0446187
I. phylidonyrisae MW423631	0.0411677	0.0377313	0.0275791	0.037812	0.0295421	0.0226907	0.041173	0.0341762	0.0377265	0.0445454	0.0259785	0.0499309	0.0193387	0.0193387	0.0260299	0.044534	0.022649	0.022649	0.0392537	0.0280701	0.0394016	0.117798	0.0496126	0.0496126	0.044534	0.044534	0.0513112	0.0446244	0.0410021
Isospora sp. MK573838	0.0379805	0.0379039	0.0327449	0.0161951	0.00977031	0.0294109	0.0161951	0.0211031	0.0378991	0.019469	0.0327367	0.03133	0.0362191	0.032868	0.0294695	0.0311344	0.0328063	0.0328063	0.0161635	0.00981828	0.0362191	0.104462	0.039662	0.0432191	0.0415197	0.0415197	0.0415197	0.0397425	0.0311383	0.0344816
Isospora sp. MH698555	0.0347964	0.0347261	0.0278467	0.0213025	0.00810286	0.0161823	0.0213025	0.0178453	0.0347217	0.0246244	0.0194534	0.0314932	0.0228258	0.0228258	0.0162139	0.0195685	0.0161527	0.0161527	0.0244781	0.0164484	0.0330386	0.0980481	0.038174	0.038174	0.0331053	0.0331053	0.0398694	0.0365556	0.0229591	0.0210932	0.0147035
I. coracinae n. sp.	0.0498093	0.0497075	0.0325238	0.0483101	0.0434917	0.0584792	0.0483101	0.0480942	0.0497011	0.0517339	0.0619289	0.0567735	0.0619289	0.0584792	0.0586006	0.0568762	0.0620661	0.0620661	0.0565398	0.041992	0.0480022	0.133183	0.0112117	0.0242914	0.0226518	0.0226518	0.0259338	0.0295189	0.0393175	0.044534	0.0412675	0.038174
